# Supplementary material for: Quality Marker Discovery and Quality Evaluation of Eucommia ulmoides Pollen Using UPLC-QTOF-MS Combined with a DPPH-HPLC Antioxidant Activity Screening Method
Source: Molecules. 2023 Jul 7;28(13):5288. doi: 10.3390/molecules28135288 (PMC10343934; doi:10.3390/molecules28135288)
Supplement: Supplementary file 1 [file molecules-28-05288-s001.zip]

Archive with 1 entries (1 files):
- molecules-2418912-supplementary.pdf
